# Supplementary material for: Comprehensive Targeted Metabolomic Study in the Lung, Plasma, and Urine of PPE/LPS-Induced COPD Mice Model
Source: Int J Mol Sci. 2022 Mar 2;23(5):2748. doi: 10.3390/ijms23052748 (PMC8911395; doi:10.3390/ijms23052748)
Supplement: Supplementary file 1 [file ijms-23-02748-s001.zip]

Archive with 1 entries (1 files):
- ijms-1596269-supplementary.pdf
